# Supplementary material for: Preparation and Identification of a Monoclonal Antibody against the Pseudorabies Virus gE Glycoprotein through a Novel Strategy
Source: Vet Sci. 2023 Feb 9;10(2):133. doi: 10.3390/vetsci10020133 (PMC9968200; doi:10.3390/vetsci10020133)
Supplement: Supplementary file 1 [file vetsci-10-00133-s001.zip]

Archive with 1 entries (1 files):
- vetsci-2150580-supplementary.pdf
